# Supplementary material for: De novo determination of mosquitocidal Cry11Aa and Cry11Ba structures from naturally-occurring nanocrystals
Source: Nat Commun. 2022 Jul 28;13:4376. doi: 10.1038/s41467-022-31746-x (PMC9334358; doi:10.1038/s41467-022-31746-x)
Supplement: Supplementary file 3 — Source Data [file 41467_2022_31746_MOESM3_ESM.zip]

Archive with 1 entries (1 files):
- Files_AFM_raw_all.tar.gz
